# Supplementary material for: Development and evaluation of adsorption sheet (HD safe sheet-U) using active carbon for the purpose of the preventing the contamination diffusion of urinary excreted anticancer drug
Source: J Pharm Health Care Sci. 2017 Jun 2;3:16. doi: 10.1186/s40780-017-0085-8 (PMC5457606; doi:10.1186/s40780-017-0085-8)
Supplement: Additional file 1: — Appendix 1 and 2. Adsorption properties of the activated carbon to the urinary anticancer drug. (ZIP 103 kb) [file 40780_2017_85_MOESM1_ESM.zip]

Archive with 2 entries (2 files):
- 2017.3.1 Appendix 1.pptx
- 2017.3.1 Appendix 2.pptx
